# Supplementary material for: Coffee Restores Expression of lncRNAs Involved in Steatosis and Fibrosis in a Mouse Model of NAFLD
Source: Nutrients. 2021 Aug 25;13(9):2952. doi: 10.3390/nu13092952 (PMC8467439; doi:10.3390/nu13092952)
Supplement: Supplementary file 1 [file nutrients-13-02952-s001.zip]

Archive with 1 entries (1 files):
- nutrients-1273233-supplementary.pdf
